# Supplementary material for: Longtime Neurologic Outcome of Extracorporeal Membrane Oxygenation and Non Extracorporeal Membrane Oxygenation Acute Respiratory Distress Syndrome Survivors
Source: J Clin Med. 2019 Jul 12;8(7):1020. doi: 10.3390/jcm8071020 (PMC6679149; doi:10.3390/jcm8071020)
Supplement: Supplementary file 1 [file jcm-08-01020-s001.zip]

Archive with 2 entries (1 files):
- jcm-526882-SI/
- jcm-526882-SI/jcm-526882-supplementary.xlsx
