# Supplementary material for: Longtime Neurologic Outcome of Extracorporeal Membrane Oxygenation and Non Extracorporeal Membrane Oxygenation Acute Respiratory Distress Syndrome Survivors
Source: J Clin Med. 2019 Jul 12;8(7):1020. doi: 10.3390/jcm8071020 (PMC6679149; doi:10.3390/jcm8071020)
Supplement: Supplementary file 1 [file jcm-08-01020-s001.zip › jcm-526882-SI/jcm-526882-supplementary.xlsx]

## Sheet: neurologic testing
No.	ECMO	orientation			cranial nerves	motor activities		walking			coordination				reflexes												paresis	paresthesia	behaviour during test	mood	Other
		time	place	person		Romberg	Pronator drift	tiptoe	heels	tightrope	rapid alternating movem.		finger-to-nose		biceps		triceps		brachoradialis		knee		foot		Babinski
											right	left	right	left	right	left	right	left	right	left	right	left	right	left	right	left
1	n	okay	okay	okay	no findings	negativ	negative	insecure, probably muscular dysfunction	no findings	insecure, probalby muscular dysfunction	negative	negativ	negative	negative	+	+	++	++	(+)	(+)	++	++	+	+	-	-	no	Paresthesia right foot ventral due to trauma, dysaesthesia upper right leg due to old trauma	no findngs	no findings
2	n	okay	okay	okay	doublevisions when looking up, left bulbus reduced motility due to impression, strain of left N. II, hypersensitivity midface and lips all findigs due to trauma	negative	negative	no findings	no findings	no findings	negative	negative	impossible (shoulder ancylosis, serial rib fractures both sides, vertebral disc rupture, fracture proc. spinosus Th 8, luxated right shoulder) all findings due to trauma	negative	++	++	+++	++	-	-	++	++	++	++	-	-	no	Midface due to trauma and fractures	no findngs	no findings
3	n	okay	okay	okay	Tinnitus left, hypacusis left, reduced sensitivity N. V3 left, all findings due to trauma	negative	negative	no findings	no findings	no findings	negative	Bradydiadochokinesis because of fixed elbow due to trauma	negative	impossible due to ancylosis after trauma	+	+	+	+	+	+	-	+	-	+	-	-	no	N. V3 left side	no findngs	no findings
4	n	okay	okay	okay	no findings	negative	negative	no findings	insecure	insecure	negative	negative	negative	negative	+	+	+	+	+	+	+	+	+	+	-	-	M. extensor hallucis logus left 3/5, right 4/5 due to vetebral disc herniations	Reduced sensitivity left leg and cauda-syndrome due to vetebral disc herniation	no findings	anxious
5	n	okay	okay	okay	no findings	negative	negative	no findings	no findings	no findings	negative	negative	negative	negative	+	+	+	+	+	+	+	+	-	-	-	-	no	Hyp-/paraesthesia due to critical Illness polyneuropathy	no findings	no findings
6	n	okay	okay	okay	Reduced vision left eye due to corpus vitreum bleeding and uveitis, hypacusis, all findings due to trauma	positive	negative	no findings	no findings	insecure	negative	negative	negative	negative	+	+	+	+	+	+	+	+	+	+	-	-	no	no	no findings	irritable
7	n	okay	okay	okay	smelling and taste reduced, all findings due to trauma	negative	negative	no findings	no findings	insecure	negative	negative	negative	negative	++	++	++	++	++	++	+++	+++	+++	+++	-	-	no	polyneuropathy both legs due to anticonvusive medication, known	no findings	tensed
8	n	okay	okay	okay	hypacusis left, known before	positive	negative	insecure	insecure	insecure	negative	negative	negative	negative	++	++	++	++	++	++	++	++	++	++	-	-	no	no	no findings	tensed	essential tremor left hand, known
9	n	okay	okay	okay	presbyopy, known	negative	negative	insecure	no findings	insecure	negative	negative	negative	negative	+	+	+	+	+	+	++	++	+	+	-	-	no	no	no findings	no findings
10	n	okay	okay	okay	no findings	positive	positive, stroke after discharge	no findings	no findings	no findings	Brady-/Dysdiadochokinesis	negative	negative	negative	++	++	++	++	++	++	++	++	++	++	-	-	no	no	no findings	no findings
11	n	no	okay	okay	Hypakusis right ear, known	negative	negative	no findings	no findings	insecure, most likely muscular dysfunction	negative	negative	negative	negative	+	+	+	+	+	+	++	++	-	-	-	-	no	no	no findings	no findings
12	n	okay	okay	okay	no findings	negative	negative	no findings	no findings	no findings	negative	negative	negative	negative	+	+	+	+	+	+	+	+	+	+	-	-	no	diabetic polyneuropathy, known	no findings	tensed
13	n	okay	okay	okay	no findings	negative	negative	no findings	no findings	no findings	negative	negative	negative	negative	++	++	+	+	+	+	++	++	-	-	-	-	no	no	no findings	no findings
14	y	okay	okay	okay	no findings	negative	positive	impossible (necrosis)	no findings	no findings	negative	negative	negative	negative	+	+	+	+	+	+	+	+	+	+	-	-	no	lips due to herpes, n. cutaneus femoris lateralis right	no findings	no findings
15	y	okay	okay	okay	Nystagmus when following finger	negative	negative	insecure	insecure	insecure	negative	negative	negative	negative	+	+	+	+	+	+	+	+	+	+	-	-	no	fingers and toes when getting cold	no findings	no findings
16	y	okay	okay	okay	smelling & taste reduced	negative	positive	no findings	no findings	no findings	negative	negative	negative	negative	+	+	+	+	+	+	+	+	+	+	-	-	no	N. ularis both sides, neuropathic pain right leg close to knee	no findings	no findings	dyspnea with exertion
17	y	okay	okay	okay	no findings	negative	negative	no findings	no findings	no findings	negative	negative	negative	negative	+	+	+	+	+	+	+	+	++	++	-	-	no	reduced sensitivity area n. femoralis right	no findings	no findings
18	y	okay	okay	okay	no findings	negative	negative	insecure (toe amputation)	no findings	no findings	negative	negative	negative	negative	+	+	+	+	+	+	+	+	+	+	-	-	no	no	no findings	no findings
19	y	okay	okay	okay	discreet paresis n. VII (drooling when supine)	negative	negative	no findings	no findings	no findings	negative	negatie	negative	negative	+	+	+	+	+	+	+	+	+	+	-	-	no	reduced sensitivity in both feet	no findings	no findings
20	y	okay	okay	okay	diplopia	negative	negative	no findings	insecure	no findings	negative	negative	negative	negative	+	+	+	+	+	+	++ (area)	++ (area)	+	+	-	-	upper extremities 3-4/5	polyneuropathy, paresthesia right upper leg lateral	no findings	no findings
21	y	okay	okay	okay	no findings	negative	negative	no findings	no findings	no findings	negative	negative	negative	negative	+	+	+	+	+	+	++ (area)	++ (area)	+	+	-	-	no	paresthesia right upper leg lateral	aggressive	aggressive
22	y	okay	okay	okay	paresis left n. VII (central)	positive	positive	insecure	insecure	negative	negative	negative	negative	negative	-	+	-	+	+	+	+	+	-	-	-	-	foot flexors & extensor right 4/5, strenght right leg decreases after 2 kilometers	neuropathic pain right leg groin to foot, reduced sensitivity right leg lateral groin to foot, reduced sensitivity left leg calf to foot	difficulties to concentrate	aggressive, irritable, incotinence	orthostasis, hickup, dyspnea with exertion and in high temperatures
23	y	okay	okay	okay	no findings	positive	negative	no findings	no findings	no findings	negative	negative	negative	negative	+	+	+	+	+	+	+	+	+	+	-	-	Dig. IV and V right hand stiff in the mornings, generally reduced musclestrength (subjective)	migaine-like headaches	difficulties to concentrate	no findings
24	y	okay	okay	okay	no findings	positive	negative	insecure	insecure	insecure	negative	negative	negative	negative	+	+	+	+	+	+	+	++ (area)	+	+	-	-	no	no	no findings	no findings
25	y	okay	okay	okay	no findings	negative	negative	no findings	no findings	no findings	negative	negative	negative	negative	+	+	+	+	+	+	+	+	+	+	-	-	M. deltoideus left 4/5	no	no findings	no findings
26	y	okay	okay	okay	no findings	negative	negative	no findings	no findings	no findings	negative	negative	negative	negatie	+	+	+	+	+	+	+	+	+	+	-	-	no	no	no findings	no findings
27	y	okay	okay	okay	no findings	negative	negative	no findings	insecure due to vetebral disc herniation	no findings	negative	negative	negative	negative	+	+	+	+	+	+	+	+	+	+	-	-	no	paresthesia due to vetrebral disc herniation	no findings	no findings	chronic hypoxic fingers
28	y	okay	okay	okay	no findings	negative	negative	no findings	no findings	no findings	negative	negative	negative	negative	+	+	+	+	+	+	++ (area)	++ (area)	+	+	-	-	no	no	no findings	no findings
